# Supplementary material for: Arthropods Associated with Invasive Frangula alnus (Rosales: Rhamnaceae): Implications for Invasive Plant and Insect Management
Source: Insects. 2023 Nov 28;14(12):913. doi: 10.3390/insects14120913 (PMC10871088; doi:10.3390/insects14120913)
Supplement: Supplementary file 1 [file insects-14-00913-s001.zip]

Archive with 1 entries (1 files):
- insects-2668146-supplementary.pdf
